# Supplementary material for: Quantifying cerebral asymmetries for language in dextrals and adextrals with random-effects meta analysis
Source: Front Psychol. 2014 Nov 4;5:1128. doi: 10.3389/fpsyg.2014.01128 (PMC4219560; doi:10.3389/fpsyg.2014.01128)
Supplement: Supplementary file 1 [file DataSheet1.XLSX]

## Sheet: MA
	Dextrals	LBD		Adextrals	LBD
Study name	N1	Cases	Non-cases	N2	Cases	Non-cases	incidence dextrals	incidence adextrals	incid x weight dextrals	incid x adextrals				Study	RR	LCI 95%	HCI 95%	weight (%)
Weisenberg & McBride (1935)	67	46	21	6	4	2	0.686567	0.666667	3.90853	3.79524	Aphasia after left brain damage			Weisenberg & McBride (1935)	1.02985	0.571749	1.855	5.69286
Conrad (1949)	338	175	163	19	10	9	0.517751	0.526316	3.67588	3.73668				Conrad (1949)	0.983728	0.634314	1.52562	7.09969
Critchley (1954)	388	218	170	12	7	5	0.561856	0.583333	3.72648	3.86893				Critchley (1954)	0.963181	0.592324	1.56623	6.63245
Zangwill (1954)	157	115	42	7	6	1	0.732484	0.857143	6.1046	7.14352				Zangwill (1954)	0.854565	0.622494	1.17315	8.33411
Hecaen and Percy (1956)	75	45	30	19	18	1	0.6	0.947368	5.57971	8.81007				Hecaen and Percy (1956)	0.633333	0.511821	0.783695	9.29952
Bingley (1958)	101	68	33	6	2	4	0.673267	0.333333	1.72045	0.851791				Bingley (1958)	2.0198	0.646157	6.31364	2.55537
Penfield & Roberts (1959)	175	121	54	71	23	48	0.691429	0.323944	5.52965	2.59072				Penfield & Roberts (1959)	2.13441	1.50364	3.02979	7.99743
Hecaen & Ajuriaguerra (1964)	163	55	108	37	22	15	0.337423	0.594595	2.72639	4.80434				Hecaen & Ajuriaguerra (1964)	0.567485	0.403052	0.799002	8.08002
Luria (1970)	119	105	14	23	19	4	0.882353	0.826087	8.30888	7.77904				Luria (1970)	1.06811	0.875667	1.30285	9.41673
Newcombe & Ratcliff (1973)	388	217	171	30	11	19	0.559278	0.366667	3.75108	2.45923				Newcombe & Ratcliff (1973)	1.5253	0.945236	2.46135	6.707
Gloning (1977)	32	26	6	32	27	5	0.8125	0.84375	7.48409	7.77194				Gloning (1977)	0.962963	0.770128	1.20408	9.21119
Bryden, Hecaen & DeAgostini (1983)	70	36	34	87	66	21	0.514286	0.758621	4.58473	6.76292				Bryden, Hecaen & DeAgostini (1983)	0.677922	0.524458	0.876293	8.91476
Hecaen (1983)	34	25	9	11	5	6	0.735294	0.454545	3.65197	2.25758				Hecaen (1983)	1.61765	0.821133	3.1868	4.96667
Kimura (1993)	314	131	183	30	7	23	0.417197	0.233333	2.12445	1.18818				Kimura (1993)	1.78799	0.922573	3.46521	5.09219
														Pooled	1.02546	0.831081	1.2653	100
	2421			390			0.622978	0.593979	Mean					Statistics
														I-squared	79.2075	65.7904	87.3624
							62.8769	63.8202	Weighted mean					Cochran's Q	62.5225
									(see text for details)					Chi2, p	1.85132e-08
Notes: Russell and Espir (1961) data are reused in Newcombe and Ratcliff (1973)														tau2	0.111833
Hecaen, DeAgostini & Monzon-Mortes (1981) are reused in Bryden (1983)
Conrad (1949) figures from Kimura (1983b)
Kimura (1993) includes data from Kimura (1983)
Gloning (1977) did not include numbers of RBD and LBD; obtained from Gloning (1969)
Penfield & Roberts (1959) epileptics after unilateral excisions

## Sheet: checked
Bonilha (2014)	Stroke	39 patients but all dextrals
Gaber (2011)	Australasian J Ageing	7 left handers but data not reported separately
Ivanuša (2009)	online Ph.D dissertation	frequency data not available by handedness
Naeser and Borod (1986)	Neurology	adextrals with aphasia after RBD versus LBD, incidences not available
see manuscript for additional papers not included
