# Supplementary material for: Quantifying cerebral asymmetries for language in dextrals and adextrals with random-effects meta analysis
Source: Front Psychol. 2014 Nov 4;5:1128. doi: 10.3389/fpsyg.2014.01128 (PMC4219560; doi:10.3389/fpsyg.2014.01128)
Supplement: Supplementary file 2 [file DataSheet2.XLSX]

## Sheet: Sheet1
	Dextrals	RBD		Adextrals	RBD
Study name	N1	Cases	Non-cases	N2	Cases	Non-cases	incidence dextrals	incidence adextrals	incid x weight dextrals	incid x adextrals		Aphasia after right brain damage			Study	RR	LCI 95%	HCI 95%	weight (%)
Weisenberg & McBride (1935)	23	1	22	2	2	0	0.0434783	1	0.343712	7.90538					Weisenberg & McBride (1935)	0.0638298	0.0135696	0.300248	7.90538
Conrad (1949)	249	11	238	18	7	11	0.0441767	0.388889	0.393067	3.46018					Conrad (1949)	0.113597	0.0501308	0.257413	8.8976
Critchely (1954)	316	19	297	2	0	2	0.0601266	0	0.379104	0					Critchely (1954)	0.308057	0.0248808	3.81414	6.3051
Zangwill (1954)	196	1	195	2	2	0	0.00510204	1	0.0399625	7.83265					Zangwill (1954)	0.00763359	0.00155018	0.0375902	7.83265
Hecaen & Percy (1956)	35	5	30	12	10	2	0.142857	0.833333	1.26618	7.38603					Hecaen & Percy (1956)	0.171429	0.0732685	0.401096	8.86323
Bingley (1958)	100	1	99	13	3	10	0.01	0.230769	0.0684899	1.58054					Bingley (1958)	0.0433333	0.00485867	0.38648	6.84899
Penfield & Roberts (1959)	252	1	251	24	2	22	0.00396825	0.0833333	0.0260168	0.546352					Penfield & Roberts (1959)	0.047619	0.00447978	0.50618	6.55622
Hecaen & Ajuriaguerra (1964)	130	169	130	33	15	18	1.3	0.454545	12.0356	4.20826					Hecaen & Ajuriaguerra (1964)	2.86	1.98637	4.11787	9.25816
Newcombe and Ratcliff (1973)	316	19	297	33	8	25	0.0601266	0.242424	0.539502	2.17522					Newcombe and Ratcliff (1973)	0.248022	0.117842	0.522015	8.97277
Gloning (1977)	26	0	26	25	21	4	0	0.84	0	4.97985					Gloning (1977)	0.0223782	0.00142969	0.350276	5.9284
Bryden, Hecaen & DeAgostini (1983)	60	5	55	53	17	36	0.0833333	0.320755	0.731449	2.81539					Bryden, Hecaen & DeAgostini (1983)	0.259804	0.102902	0.655946	8.77739
Hecaen (1983)	8	1	7	9	3	6	0.125	0.333333	0.884459	2.35856					Hecaen (1983)	0.375	0.0481295	2.9218	7.07567
Kimura (1993)	196	3	193	30	1	29	0.0153061	0.0333333	0.103751	0.225947					Kimura (1993)	0.459184	0.0493598	4.27168	6.77842
															Pooled	0.144919	0.0479075	0.438377	100
	1907			256											Statistics
															I-squared	92.3087	88.6325	94.796
															Cochran's Q	156.021
															Chi2, p	0
							0.145652	0.443132	Mean	6.66667					tau2	3.41048
Notes: Russell and Espir (1961) data are reused in Newcombe and Ratcliff (1973)							16.8113	45.4744	Weighted mean
Hecaen, DeAgostini & Monzon-Mortes (1981) are reused in Bryden (1983)									(see text for details)
Luria (1970) data only provided for LBD
Kimura (1993) includes data from Kimura (1983)
Gloning (1977) did not include numbers of RBD and LBD; obtained from Gloning (1969)
0.5 added to cells with zeroes
Penfield & Roberts (1959) epileptics after unilateral excisions
