# Supplementary material for: Quantifying cerebral asymmetries for language in dextrals and adextrals with random-effects meta analysis
Source: Front Psychol. 2014 Nov 4;5:1128. doi: 10.3389/fpsyg.2014.01128 (PMC4219560; doi:10.3389/fpsyg.2014.01128)
Supplement: Supplementary file 3 [file DataSheet3.XLSX]

## Sheet: MA
	Dextrals			Adextrals				WADA_RR_Sept2014
Study name	N1	Cases	Non-cases	N2	Cases	Non-cases			dextrals pro	adextral pro	dext pro * Wi	adext pro * Wi		Study	RR	LCI 95%	HCI 95%	weight (%)
Serafetinides (1965)	20	16	4	16	11	5		WADA	0.8	0.6875	2.23438	1.92017		Serafetinides (1965)	1.16364	0.782804	1.72974	2.79298
Rossi and Rosadini (1967)	74	73	1	10	7	3		WADA	0.986486	0.7	2.64643	1.87788		Rossi and Rosadini (1967)	1.40927	0.93842	2.11636	2.68269
Rasmussen and Milner (1977)	140	134	6	122	86	36		WADA	0.957143	0.704918	9.41818	6.93631		Rasmussen and Milner (1977)	1.35781	1.20422	1.53098	9.83989
Mateer and Dodrill (1983)	66	61	5	24	14	10		WADA	0.924242	0.583333	3.19047	2.01366		Mateer and Dodrill (1983)	1.58442	1.12199	2.23742	3.45199
Strauss (1987)	77	56	21	12	7	5		WADA	0.727273	0.583333	1.39833	1.12158		Strauss (1987)	1.24675	0.758193	2.05013	1.92271
Woods (1988)	149	137	12	24	15	9		WADA	0.919463	0.625	3.64411	2.47707		Woods (1988)	1.47114	1.07521	2.01286	3.96331
Zatorre (1989)	38	24	14	24	11	13		WADA (contrasted with fused words DL)	0.631579	0.458333	1.21114	0.878916		Zatorre (1989)	1.37799	0.837359	2.26768	1.91763
Loring (1990)	67	61	6	12	9	3		WADA	0.910448	0.75	3.28022	2.70215		Loring (1990)	1.21393	0.868213	1.69731	3.60286
Hinz (1994)	57	55	2	11	7	4		WADA children	0.964912	0.636364	2.19989	1.45084		Hinz (1994)	1.51629	0.96736	2.37671	2.27989
Kurthen (1994)	142	128	14	28	16	12		WADA	0.901408	0.571429	3.39008	2.14907		Kurthen (1994)	1.57746	1.13936	2.18403	3.76087
Benbadis (1995)	139	114	25	22	12	10		WADA	0.820144	0.545455	2.35662	1.56732		Benbadis (1995)	1.5036	1.01871	2.21928	2.87343
Binder (1996)	19	16	3	3	2	1		WADA	0.842105	0.666667	0.650806	0.515221		Binder (1996)	1.26316	0.554391	2.87806	0.772832
Helmstaedter (1997)	137	112	25	30	24	6		WADA	0.817518	0.8	5.65791	5.53667		Helmstaedter (1997)	1.0219	0.840323	1.24271	6.92084
Risse (1997)	391	340	51	88	55	33		WADA	0.869565	0.625	6.93213	4.98247		Risse (1997)	1.3913	1.17811	1.64308	7.97195
Stennis Watson (1998)	20	19	1	17	10	7		WADA	0.95	0.588235	2.51293	1.55599		Stennis Watson (1998)	1.615	1.07155	2.43407	2.64519
Fernandez and Smith (2000)	21	14	7	7	5	2		WADA (and DL but proportions not available by group)	0.666667	0.714286	1.05092	1.12599		Fernandez and Smith (2000)	0.933333	0.534382	1.63013	1.57638
Khedr (2002)	24	21	3	26	17	9		WADA	0.875	0.653846	3.40033	2.54091		Khedr (2002)	1.33824	0.973763	1.83913	3.88609
Spreer (2002)	16	13	3	6	4	2		WADA (fMRI data in other MA)	0.8125	0.666667	1.08287	0.888508		Spreer (2002)	1.21875	0.660355	2.24932	1.33276
Van der Kallen (2002)	13	13	0	2	1	1		WADA	1	0.5	0.417676	0.208838		Van der Kallen (2002)	1.92857	0.619224	6.00653	0.417676
Woermann (2003)	80	64	16	20	7	13		WADA	0.8	0.35	1.0839	0.474205		Woermann (2003)	2.28571	1.24541	4.19501	1.35487
DeBlaere (2004)	14	12	2	4	4	0		WADA; fMRI in other table	0.857143	1	2.66941	3.11432		DeBlaere (2004)	0.925926	0.639841	1.33992	3.11432
Andelman (2006)	36	33	3	16	7	9		WADA, amobarbitol vs. methohexital	0.916667	0.4375	1.4153	0.675486		Andelman (2006)	2.09524	1.19173	3.68373	1.54397
Dorsaint-Pierre (2006)	24	15	9	20	5	15		WADA	0.625	0.25	0.487007	0.194803		Dorsaint-Pierre (2006)	2.5	1.10118	5.67575	0.779211
Isaacs (2006)	136	117	19	27	16	11		WADA	0.860294	0.592593	3.31274	2.2819		Isaacs (2006)	1.45175	1.05418	1.99925	3.85071
Cunningham (2008)	117	108	9	18	16	2		WADA	0.923077	0.888889	7.17908	6.91319		Cunningham (2008)	1.03846	0.874799	1.23274	7.77734
Arora (2009)	30	27	3	10	3	7		WADA (fMRI data in other MA)	0.9	0.3	0.525872	0.175291		Arora (2009)	3	1.15532	7.79006	0.584303
Axmacher (2009)	22	20	2	10	4	6		WADA (MEG in other MA)	0.909091	0.4	0.795912	0.350201		Axmacher (2009)	2.27273	1.05177	4.91105	0.875503
Hirata (2009)	60	50	10	7	4	3		WADA (MEG in other MA)	0.833333	0.571429	0.994318	0.681818		Hirata (2009)	1.45833	0.760212	2.79756	1.19318
Moddel (2009)	391	322	69	54	26	28		WADA	0.823529	0.481481	3.79256	2.21734		Moddel (2009)	1.71041	1.29197	2.26437	4.60525
Jones (2011)	47	45	2	16	10	6		WADA	0.957447	0.625	2.80742	1.83262		Jones (2011)	1.53191	1.04312	2.24975	2.9322
Finlay (2012)	19	17	2	13	7	6		WADA (MEG in other MA)	0.894737	0.538462	1.56025	0.938976		Finlay (2012)	1.66165	0.981611	2.81282	1.74381
Berl (2013)	185	139	46	39	24	15		WADA	0.751351	0.615385	3.78184	3.09747		Berl (2013)	1.22095	0.939909	1.58601	5.03338
														Pooled	1.3597	1.26194	1.46502	100
														Statistics
														I-squared	28.8058	0	54.0384
														Cochran's Q	43.5429
														Chi2, p	0.0667908
								Mean	0.857129	0.597222				tau2	0.0109763
	2771			738
											87.0811	65.3972	Weighted
													means
															21.7

## Sheet: checked
Benbadis (1995)	J Clin Exper Neuropsych	different speech arrest criteria all in dextrals with LD
Benbadis (1995)	J Epilepsy	different speech arrest criteria all in dextrals with LD
Bond (2000)	J Commun Disord	review on plasticity; handedness not mentioned
Chang (2011)	J Neurosurg	craniotomy in tumor 14/15 dextrals
Feido (1997)	Brain Cogn	30 epileptics, only 3 adextrals. WADA
Foundas (1995)	Neurology	apraxia testing, nine dextrals only
Gerschlager (1998)	Electroenceph Clin Neurophysiol	right handed controls, patients 3/20 adextral; EEG and WADA
Hugdahl (1997)	Arch Neurol	DL and WADA in 13 children / adolescents; only 3 adextrals
Knake (2003)	Neuroimage	WADA versus TDS 13 patients, all dextrals
O'Kusky (1988)	Annals of Neurology	CC area and WADA in 44 patients; DL in 50 controls ; means, no data broken down by handedness
Miller (2003)	Neurology	50 patients all with "no neurological history"---why did they get the WADA?
Miller (2005)	Neurology	some preselection?
Perria (1961)	Arch Neurol	not clear that these were unselected adextral cases
Rey (1988)	Neuropsychologia	preselected lhem lesions or left handedness
Rodin (2013)	Epilepsy and Behavior	20 children; selection criteria not clear almost half sample adextrals
Sabbah (2003)	Neuroimage	Rhers selected for probable atypical ro hard to classify laterality
Saltzman-Benaiah (2003)	Neuropsychologia	more left brain damaged children tested; 75 kids 18 adextrals 10/18 LBD; 43/54 dextrals LDB
Sass (1994)	J Clin Exp Neuropsych	22 dextrals, all Lhem AVMs (still 95% LDB!)
Saykin (1995)	Epilepsia	154 with left dominance, controls all right handed
Schwartz (1997)	Brain and Lang	WADA, 64 dextrals
Szaflarski (2008)	Epil & Behav	data for 28 who had WADA and fMRI but only 3 adextrals
Tanriverdi (2009)	Acta Neurochir (Wien)	PET in 92 dextral left hemsipheric lesioned epileptics
Tracy (2009)	Cortex	WADA in 124 epileptics; most dextral; data only on nonconcordence of atypicality--emailed
Yetkin (1998)	Am J Neuroradiol	WADA in 13 epileptics with fMRI; only 1 adextral
