# Supplementary material for: Quantifying cerebral asymmetries for language in dextrals and adextrals with random-effects meta analysis
Source: Front Psychol. 2014 Nov 4;5:1128. doi: 10.3389/fpsyg.2014.01128 (PMC4219560; doi:10.3389/fpsyg.2014.01128)
Supplement: Supplementary file 4 [file DataSheet4.XLSX]

## Sheet: MA
	Dextrals			Adextrals
Study name	N1	Cases	Non-cases	N2	Cases	Non-cases		#NAME?	dextral prop	adextral prop	difference	dex x weight	adex x weight
															Study	RR	LCI 95%	HCI 95%	weight (%)
Bryden (1965)	20	13	7	20	13	7		DL	0.65	0.65	0	0.343714	0.343714		Bryden (1965)	1	0.634572	1.57587	0.52879
Curry (1967)	24	19	5	23	16	7			0.791667	0.695652	0.0960145	0.699002	0.614226		Curry (1967)	1.13802	0.810495	1.5979	0.88295
Satz (1965)	52	46	6	41	30	11		Experiment 3 only	0.884615	0.731707	0.152908	1.62824	1.3468		Satz (1965)	1.20897	0.980232	1.4911	1.84062
Satz (1967)	69	61	8	54	37	17		DL digits (numbers estimated from their Fig 1 pg 304).	0.884058	0.685185	0.198873	1.7329	1.34308		Satz (1967)	1.29025	1.0564	1.57586	1.96017
Zuriff and Bryden (1969) DL	20	18	2	19	12	7		DL free recall	0.9	0.631579	0.268421	0.675715	0.474186		Zuriff and Bryden (1969) DL	1.425	0.981148	2.06964	0.750794
Zufiff and Bryden (1969) VHF	20	16	4	19	13	6		Bilaterl VHF technique, free recall	0.8	0.684211	0.115789	0.593073	0.507234		Zufiff and Bryden (1969) VHF	1.16923	0.802842	1.70283	0.741341
Bryden (1970)	30	22	8	30	13	17			0.733333	0.433333	0.3	0.375992	0.222177		Bryden (1970)	1.69231	1.06554	2.68776	0.512717
Dee (1971)	49	41	8	70	38	32		DL words	0.836735	0.542857	0.293878	1.21567	0.788705		Dee (1971)	1.54135	1.2028	1.97521	1.45288
Kimura (1973a,b)	28	25	3	27	17	10		DL words, part of gesturing study	0.892857	0.62963	0.263228	0.885667	0.624559		Kimura (1973a,b)	1.41807	1.03337	1.94598	0.991947
McGlone and Davidson (1973)	49	41	8	50	32	18			0.836735	0.64	0.196735	1.26111	0.964598		McGlone and Davidson (1973)	1.3074	1.02649	1.66518	1.50718
McKeever (1973)	48	33	15	24	11	13		VHF letters w masking	0.6875	0.458333	0.229167	0.336053	0.224035		McKeever (1973)	1.5	0.932911	2.41181	0.488805
Hines and Satz (1974) DL	57	50	7	30	23	7		DL	0.877193	0.766667	0.110526	1.51281	1.3222		Hines and Satz (1974) DL	1.14416	0.9182	1.42574	1.7246
Hines and Satz (1974) VHF	60	46	14	30	16	14		VHF	0.766667	0.533333	0.233333	0.604741	0.420689		Hines and Satz (1974) VHF	1.4375	1.00024	2.06592	0.788792
Lake and Bryden (1976)	74	52	22	67	44	23			0.702703	0.656716	0.0459863	1.1538	1.0783		Lake and Bryden (1976)	1.07002	0.851967	1.34389	1.64195
Lishman and McMeekan (1977)	22	19	3	32	21	11			0.863636	0.65625	0.207386	0.930835	0.707312		Lishman and McMeekan (1977)	1.31602	0.974197	1.77777	1.07781
McKeever (1979a,b)	20	18	2	53	36	17		dextrals from McKeever and Jackson (1979) VHF colour naming task	0.9	0.679245	0.220755	1.4082	1.06279		McKeever (1979) +	1.325	1.04674	1.67723	1.56466
Geffen and Traub ( 1980)	43	36	7	62	38	24			0.837209	0.612903	0.224306	1.29429	0.947519		Geffen and Traub ( 1980)	1.36597	1.07698	1.73251	1.54595
Bradshaw (1981)	48	37	11	48	29	19			0.770833	0.604167	0.166667	0.951548	0.745808		Bradshaw (1981)	1.27586	0.968052	1.68155	1.23444
Warrington and Pratt (1981)	5	4	1	7	4	3		depressed patients assessed by DL words (also in ECT study in companion table)	0.8	0.571429	0.228571	0.154586	0.110418		Warrington and Pratt (1981)	1.4	0.643726	3.04477	0.193232
Fenell (1983) Kindergarten	159	77	82	49	23	26		kindergarten	0.484277	0.469388	0.014889	0.430235	0.417008		Fenell (1983) Kindergarten	1.03172	0.735701	1.44685	0.888408
Fenell (1983) Gr 2	172	118	54	36	23	13		Grade 2	0.686047	0.638889	0.0471576	0.899182	0.837374		Fenell (1983) Gr 2	1.07381	0.823356	1.40045	1.31067
Fenell (1983) Gr 5	172	109	63	36	15	21		Grade 5	0.633721	0.416667	0.217054	0.416259	0.273687		Fenell (1983) Gr 5	1.52093	1.0166	2.27547	0.656849
Graves (1983) DL	30	23	7	30	13	17			0.766667	0.433333	0.333333	0.406167	0.229573		Graves (1983) DL	1.76923	1.12323	2.78676	0.529783
Graves (1983) VHF	30	24	6	30	23	7			0.8	0.766667	0.0333333	1.04344	0.999967		Graves (1983) VHF	1.04348	0.799421	1.36204	1.30431
Wexler and Halwes (1983)	194	171	23	175	124	51			0.881443	0.708571	0.172872	3.19374	2.56737		Wexler and Halwes (1983)	1.24397	1.11648	1.38602	3.62331
Larsen (1984)	55	43	12	86	56	30			0.781818	0.651163	0.130655	1.45162	1.20903		Larsen (1984)	1.20065	0.974808	1.47881	1.85672
McKeever (1984)	102	82	20	104	76	28			0.803922	0.730769	0.0731523	2.18531	1.98646		McKeever (1984)	1.1001	0.945943	1.27939	2.71831
Orsini (1985)	215	190	25	257	162	95		from Satz group; check not included in later papers….	0.883721	0.63035	0.253371	3.2582	2.32405		Orsini (1985)	1.40195	1.26166	1.55784	3.68691
Bryden (1988)	206	164	52	75	48	27		replaces Bryden (1986)	0.796117	0.64	0.156117	1.74131	1.39984		Bryden (1988)	1.24393	1.03563	1.49413	2.18725
Dangebach (1986)	50	44	6	194	124	70		DL and VHF consistent	0.88	0.639175	0.240825	2.45504	1.78318		Dangebach (1986)	1.37677	1.18838	1.59504	2.78981
Fraizon and Hugdahl (1986)	30	16	14	30	14	16		lateralised Stroop, more errors in RVF	0.533333	0.466667	0.0666667	0.230121	0.201356		Fraizon and Hugdahl (1986)	1.14286	0.687438	1.89999	0.431477
Strauss (1986)	175	129	46	22	14	8		VHF Stroop worse in RVY majority pattern	0.737143	0.636364	0.100779	0.689061	0.594856		Strauss (1986)	1.15837	0.834417	1.60809	0.934773
Strauss (1987)	73	52	21	12	7	5		DL in epileptics	0.712329	0.583333	0.128995	0.316944	0.259549		Strauss (1987)	1.22114	0.740723	2.01313	0.444941
Bub and Lewine (1988)	20	19	1	18	11	7			0.95	0.611111	0.338889	0.685004	0.440646		Bub and Lewine (1988)	1.55455	1.06098	2.27772	0.721057
Emmerich (1988)	20	19	1	20	13	7			0.95	0.65	0.3	0.849099	0.580963		Emmerich (1988)	1.46154	1.04346	2.04712	0.893789
Obrzut (1988)	15	14	1	15	3	12		sign of Lambda used from Table 2 (how did they select these lefties??)	0.933333	0.2	0.733333	0.105958	0.0227054		Obrzut (1988)	4.66667	1.6809	12.9561	0.113527
Boles (1989)	20	13	7	14	9	5			0.65	0.642857	0.00714286	0.283008	0.279898		Boles (1989)	1.01111	0.609706	1.67679	0.435396
Saisa (1990)	13	13	0	14	10	4		VHF words	1	0.714286	0.285714	0.985718	0.704084		Saisa (1990)	1.38095	1.0051	1.89735	0.985718
Kim and Levine (1991)	31	18	13	32	24	8			0.580645	0.75	-0.169355	0.464118	0.599486		Kim and Levine (1991)	0.774194	0.540203	1.10954	0.799315
Bryden et al. (1991)	48	38	10	48	35	13		control for emotional words	0.791667	0.729167	0.0625	1.32046	1.21621		Bryden et al. (1991)	1.08571	0.86665	1.36015	1.66795
Kertesz (1992) DL	52	37	15	52	38	14		Brain, part of anatomical asymmetries paper	0.711538	0.730769	-0.0192308	1.09075	1.12023		Kertesz (1992) DL	0.973684	0.766622	1.23667	1.53295
Kertesz (1992) VHF	52	33	19	52	36	16		Brain, part of anatomical asymmetries paper	0.634615	0.692308	-0.0576923	0.790338	0.862187		Kertesz (1992) VHF	0.916667	0.696602	1.20625	1.24538
Jancke (1993)	56	46	10	50	29	21		replaces Jancke (1992); speak condition data only	0.821429	0.58	0.241429	1.07646	0.760075		Jancke (1993)	1.41626	1.0859	1.84711	1.31047
Clarke (1993)	30	29	1	30	22	8		controls for commisurotomy patients	0.966667	0.733333	0.233333	1.60808	1.21992		Clarke (1993)	1.31818	1.05176	1.65208	1.66353
Brysbaert (1994)	18	16	2	53	47	6		VHF latency data	0.888889	0.886792	0.00209644	1.86512	1.86072		Brysbaert (1994)	1.00236	0.829286	1.21156	2.09826
Grimshaw (1994)	104	98	6	30	19	11			0.942308	0.633333	0.308974	1.16123	0.78047		Grimshaw (1994)	1.48785	1.12856	1.96154	1.23232
Hellige (1994)	54	45	9	63	45	18			0.833333	0.714286	0.119048	1.67057	1.43191		Hellige (1994)	1.16667	0.958521	1.42001	2.00468
Day and MacNeilage (1996)	96	75	21	96	68	28		personal communic; half of each group incongruent for footedness	0.78125	0.708333	0.0729167	1.91333	1.73475		Day and MacNeilage (1996)	1.10294	0.933891	1.30259	2.44906
Moffat and Hampson (1996)	36	36	0	42	24	18		DL; originally added .5 to both non case groups (meta XL says it can deal with 0s)	1	0.571429	0.428571	1.37209	0.78405		Moffat and Hampson (1996)	1.73469	1.34062	2.2446	1.37209
Eviatar (1997)	64	48	16	30	18	12			0.75	0.6	0.15	0.7134	0.57072		Eviatar (1997)	1.25	0.903509	1.72937	0.9512
Elias (1999) VHF	20	13	7	20	14	6		inspection time on Nicholls IT visual task	0.65	0.7	-0.05	0.378694	0.407824		Elias (1999) VHF	0.928571	0.603455	1.42885	0.582606
Elias (1999) DL	20	16	4	20	14	6		replaces Elias and Bryden (1998) overlapping Ss.	0.8	0.7	0.1	0.635987	0.556488		Elias (1999) DL	1.14286	0.796532	1.63976	0.794983
Hiscock (2000)	88	72	16	89	65	24		used E1 data from 120 word lists only (comaprable to most other FWDT etc.)	0.818182	0.730337	0.0878447	2.09036	1.86592		Hiscock (2000)	1.12028	0.954527	1.31481	2.55488
Moffat and Hampson (2000a)	75	68	7	94	68	26		Neuropsychology paper	0.906667	0.723404	0.183262	2.57442	2.05406		Moffat and Hampson (2000a)	1.25333	1.08464	1.44827	2.83943
Moffat and Hampson (1996)	75	68	7	94	67	27		Neuropsychologia paper; PC says different participants!	0.906667	0.712766	0.193901	2.5244	1.98453		Moffat and Hampson (2000b)	1.27204	1.09765	1.47413	2.78426
Hund-Georgiadis (2002)	17	16	1	17	8	9		Exp Brain Res; fMRI in same people, non patients	0.941176	0.470588	0.470588	0.392157	0.196079		Hund-Georgiadis (2002)	2	1.19141	3.35738	0.416667
Gadea (2003)	19	17	2	20	14	6			0.894737	0.7	0.194737	0.846213	0.662037		Gadea (2003)	1.2782	0.922853	1.77036	0.945767
Di Stefano (2004)	24	23	1	24	19	5			0.958333	0.791667	0.166667	1.637	1.3523		Di Stefano (2004)	1.21053	0.969974	1.51073	1.70817
Hiscock (2005)	108	89	19	12	8	4			0.824074	0.666667	0.157407	0.52598	0.425512		Hiscock (2005)	1.23611	0.820792	1.86158	0.638268
Foundas (2006)	28	13	15	23	4	19		personal communication, many showed no ear but grouped in AD category	0.464286	0.173913	0.290373	0.0576388	0.0215905			2.66964	1.00644	7.08138	0.124145
Westerhausen (2006)+	56	43	13	110	74	36		DL also from Dos Santos Sequira(2006); dextrals = +8/18 or more on a 9 item questionnaire	0.767857	0.672727	0.0951299	1.56237	1.36881		Westerhausen (2006)+	1.14141	0.939908	1.38611	2.03472
Krach (2006)	29	27	2	29	20	9		VHF	0.931034	0.689655	0.241379	1.23519	0.914953		Krach (2006)	1.35	1.0373	1.75696	1.32668
Hugdahl (2005)+	1657	1354	303	125	98	27		DL database described in 2005 but added to since	0.817139	0.784	0.0331394	3.22221	3.09153		Hugdahl (2005)+	1.04227	0.948008	1.1459	3.94328
Bryden PJ (2006)	82	68	14	60	42	18		DL fused words and WHQ	0.829268	0.7	0.129268	1.70583	1.43992		Bryden PJ (2006)	1.18467	0.977156	1.43625	2.05703
Bethmann (2007)	26	14	12	4	1	3		DL alongside fMRI (also in other Table)	0.538462	0.25	0.288462	0.0214772	0.00997155		Bethmann (2007)	2.15385	0.380212	12.2012	0.0398862
Gonzalez and Goodale (2009)	18	17	1	18	14	4		pers comm from Gonzalez; task was dichotic words from U Victoria	0.944444	0.777778	0.166667	1.1989	0.987327		Gonzalez and Goodale (2009)	1.21429	0.925883	1.59252	1.26942
Bryden (2011)	82	68	14	60	42	18		pers comm from P. Bryden	0.829268	0.7	0.129268	1.70583	1.43992		Bryden (2011)	1.18467	0.977156	1.43625	2.05703
MonCrieff (2011)	220	158	62	13	3	10		pers comm from Moncrieff Jan 23 2014	0.718182	0.230769	0.487413	0.0856229	0.0275127		MonCrieff (2011)	3.11212	1.14957	8.42511	0.119222
Railo (2011)+ DL	25	23	2	26	18	8		adextrals in 2011 paper, dextrals personal communication H Railo (11 April 2014)	0.92	0.692308	0.227692	1.10409	0.830838		Railo (2011)+ DL	1.32889	1.00323	1.76026	1.2001
D'Anselmo (2013)	54	46	8	16	11	5		PC from author; DL words	0.851852	0.6875	0.164352	0.718982	0.580266		D'Anselmo (2013)	1.23906	0.874394	1.7558	0.844023
Ockenlenberg (2013) DL	408	367	41	48	39	9		PC from author	0.89951	0.8125	0.0870098	2.63955	2.38422		Ockenlenberg (2013) DL	1.10709	0.962731	1.27309	2.93443
Ockenlenberg (2013) VHF	408	290	118	48	30	18		PC from author	0.710784	0.625	0.0857843	1.16841	1.02739		Ockenlenberg (2013) VHF	1.13725	0.905664	1.42807	1.64383
Dundas (2014)	22	17	5	26	18	8		PC from author, submitted to J Cog Neurosci; VHF words accuracy scores	0.772727	0.692308	0.0804196	0.673277	0.603208		Dundas (2014)	1.11616	0.792796	1.57142	0.8713
	6691			3497				Mean	0.803789	0.631595	0.172194				Pooled	1.22325	1.18146	1.26652	100
								SD	0.118755	0.13765	0.136113				Statistics
															I-squared	28.6939	4.29722	46.8713
															Cochran's Q	100.973
								Weighted Mean	83.1339	68.1329					Chi2, p	0.013756
								SEM	0.090526	0.0773412	1.22017				tau2	0.00563759
								95% CI Upper	83.3113	68.2845
								95% CI lower	82.9565	67.9813
								count	73	73
								MOE	0.177431	0.151589

## Sheet: others checked
Other studies checked	journal	Notes: DL unless otherwise mentioned
Asbjornsen (2004)	Child Neuropsych	individual lat scores but not broken down by handedness	43 dyslexics, handedness recorded but not signif diff between groups
Albanese (1985)	B & L	means only	dextrals only
Alexander (2002)	Neuropsychologia	means etc.	dextral women (menstrual cycle stuff) and a few male controls
Alexander (2002)	Brain Res	means etc.	dextrals only
Allen and Wellman (1980)	Neuropsychologia	means etc.	dextrals only hand posture and kids of different ages
Andrews (1977)	Neuropsychologia	means plus	dextrals and adextrlas but n's not given	VHF, focus on measures of FS only
Asanowicz (2013)	Frontiers Psychol	VHF RSVP	dextrals only
Asbjornsen and Bryden (1998)	Neuropsychologia	means, proportions could be taken from fig 1 and 2 but….	dextral RD and controls
Bakker (1967)	Quart J Exp Psychol	means	120 chidlren, mono presentations? Handedness not provided
Bakker (1970)	Neuropsycholgia	means	handedness classified, n's and props not provided
Beaton (2007)	LAT	VHF, English Welsh, means only	dextrals only
Beaumont and Dimond (1973)	Acta Psychologica	means only	20 dextrals 10 adextrals
Bedoin (2010)	B & L	means only individual data for pts but all RH	dextrals only
Bedoin (2011)	Epilepsy and Bahavior		handedness not give in controls (for atypical epilepsy patients all RH)
Bellis (2008)	Brain and Cog	means	dextrals only; VHF and DL, controls versus hearing impiared
Berenbaum (1980)	B & L		review paper
Berlin (1973)	CORTEX	means only	dextrals only
Birkett (1981)	Neuropsychologia	means only	dextrals and adextrals	letter matching within field Posner
Bless (2013)	Frontiers Psychol	DL smarphone app	dextrals only
Blumstein (1975)	B & L	means + proportions	dextrals only	consonants test 1 27/38=71%	vowels test 1 23/36=64%	music test 1 26/36 Leared=72%
Boles (1982)	Percept & Psychphys	means	Handedness not given
Bouma (1984)	J Clin Neuropsych	means	10 dextrals, 40 adextrals; dextrals strong and FS-
Bloch and Hellige (1989)	Brain and Cogn	means	dextrals only
Blumstein (1978)	B & L		dextrals only	same subjects as above?
Boles (1983a)	Cortex 19	means	dextrals only	VHF
Boles (1983b)	Mem and Cogn 11	means, meat anal Stouffer method	dextrals only? (H not reported)
Boles (2005)	J Clin Exp Neuropsychol		dextrals n=836! Sex diffs , DL words, face VHF, location VHF
Boliek (1989)	Neuropsychologia	means etc.	dextrals only; hemispace, attention DL
Bradshaw and Gates (1978)	Brain and Lang	means	dextrals
Brancucci (2009)	Neuropsychologia	means etc.	only 4 adextrals, data not separable	perfect pitch; musicians and non-muscians
Briggs & Nebes (1976)	Neuropsychologia	means only	dextrals and adextrals
Bruder (2004a)	Psychopharm	means only	dextrals only	depressives plus controls
Bruder (2004b)	Am J Psychiatr	memans only	dextrals only; social phobia and DL!
Bulman-Fleming and Bryden (1994)	Neuropsychologia	means, propos sort of	emptional words with mixed with neural….adextrals and dextrals
Bunn (2003)	Neuropsychology	means	dextral Downs and controls (small n)
Butler (1987)	Can J Psychol		VHF localisation; handedness not provided
Bradshaw and Taylor (1979)	Neuropsychologia	means only sadly	two big adextrals groups (FS+_ VHF words and nowords
Brodie (1989)	Cortex		dextrals and adextrals but selected for ear pref
Brunswick and Rippon (1994)	Int J Psychophysiol	means	a few adextrals but all in dys group, not reported separately
Bryden (1960)	Can J Psychol		VHF non alphabetical
Bryden (1983)	Brain and Lang	means	dextrals, attentional manipulations with Allard and Munhall
Bryden (1988)	Cortex		repeats some of Bryden 1986
Bryden (1994)	Neuropsychologia	means and r's only with behav measures aplenty	dextrals and adextrals
Bryden (1994)	Behav Brain Res		review paper	ref lists checked
Bryden and Murray (1985)	Brain and Cong		review paper	ref lists checked
Bryden and Rainey (1963)	J Exp Psychol	means etc.	VHF but drawings, handedness not supplied
Brysbaert (1994)	Cortex	his new VHF data included in MA	review paper VHF asymmetries	ref lists checked
Brysbaert and D'Ydewalle (1990)	Neuropsychologia	means and CT analyses, correlations	dextrals and adextrals n=7 each	VHF 4 and 5 letter words
Caner-Cukiert (1994)	Arq Neuropsiquiatr		dextrals only (from ResGHate english abstract)	Portuguese
Carmon (1976)	Brain and Lang	means	dextral children
Castro and Pearson (2011)	Pers Indivi Diffs	means	dextrals only
Chan (2013)	Lang Cogn Processes	means etc.	dextrals only, Chines, v Catonese v English filtered DL
Cherry (1995)	Psychol and Ageing	means etc.	dextral young and older VHF
Cherry and Kee (1991)	Neuropsychologia	proportions DL 20/36 Reared	adextrals only; trying to get dextral data via ILL 1990 book chapter
Chiarello (2004)	Neuropsychology	means and r's, mainly	20 male dextrals on 5 VHF tasks and MRI PT asymmetry etc.
Cohen (1972)	Perception and Psychophysics	some proportions	odd task, looks at RT diffs between Aa and AA VHF adextrals and dextrals
Cohen (1992)	Brain and Lang	means etc/	dextral LD versus brain tumour kids vs 80 controls!
Cohen-Bendahan (2004)	Psychoneuroendocrin	proprotions but	dextrals only!
Cohn (1971)	Science	AEPs in 31 people	..handedness not provided (this was 1971 I suppose)
Cowell and Hugdahl (2000)	Devel Neuropsych	means etc.	9 adextrals, 48 dextrals
Dane (2002)	Percept Mot Skills	means only; Duration of hearing ~sensitivity?	both groups but
Dawe and Corballis (1986)	Neuropsychologia	means, no freqs or proportions	dextrals and adextrals head turns
Day (1977)	J Exp Psych: HPP		dextrals only!
Day and MacNeilage (1996)	J Comp Psychol	means etc.	dextrals and adextrals, half Rfooted	CV dichotic listening; emailed them Apr2014 just in case…
Dee and Fontenot (1973)	Neuropsychologia	means etc.	dextrals
Della Penna (2007)	Cerebral Cortex	means plus individual scores…but	10 dextrals only	with MEG
DeLeon (2014)	Laterality	means and proportions of 85 DEXTRALS (72/85 REA)	dextrals only but over 80 screened to find some LEA people!
Dimond (1971)	J Exp Psychol	means	two adextrals claimed LVF, prop RVF dextrals not given
Dimond and Beaumont (1972)	J Exp Psychol	means	18 dextrals and adextrals colour naming VHF
Donnot (2013)	Laterality	means etc.	dextral children
Dundas (2013)	JEP:Gen	means etc.	dextrals
Ellis and Shepherd (1974)	J Exper Psychol	means	dextrals
Ely (1989)	Neuropsychologia		dextrals
Emmerich (1988)	Neuropsychologia
Eviatar (1999)	Neuropsychology	means etc.	dextrals only hebrew japanese and english VHF stuff, 4 experiments
Fabbro (1991)	Brain and Lang		dextrals
Fennell (1977a)	Brain and Lang	means, r's etc.	dextrals only
Fennell (1977b)	Percep Mot Skills	means, r's etc.	adextrals only; DL and verbal VHF tasks
Fennell (1978)	Brain and Lang	means	adextrals and dextrals but means only (College sample)
Findlen and Roup (2011)	J Am Acad Audiol	means etc.	dextrals
Foundas (2006)	Cortex	means etc only	dextrals and adextrals
Fraizon and Hugdahl (1987)	Cortex		dextrals only	VHF Stroop task, controlling for speed-accuracy
Gadea (1997)	Appl Neuropsychol		dextrals only
Gadea (2002)	Neuropsychology	means, corrs with CC moprphology etc etc	dextrals only MS patients versus controls
Gadea (2003)	Psychoneuroendo	means with proportions but….	dextrals only
Gadea and Espert (2009)	Laterality	means	dextrals and adextrals; emailed him Apr 2014….
Geffen (1988)	Cortex		dextrals only
Geffen and Caudrey (1981)	Neuropsychologia	means and props, adextrals too but only test retest	controls for epileptics, not broken down by handedness
Gilbert (1977)	Neuropsychologia	means only (except on face task!)	dextrals and adextrals
Gordon (1980)	Brain and Lang	props from figure 1 but….	dextrals only
Graves (1987)	J Clin Exp Neuropsych		dextrals only
Gross (1979)	Neuropsychologia	means	handedness measured bu not reported; dyslexics versus controls
Hahn (2011)	Brain and Cogn	means and ANOVAS galore	dextrals only
Hale (2006)	Neuropsychologia	means	19 dextral controls for 11 Rh ADHD folk
Hardyk (1986)	Brain and Cogn		review paper
Harper and Harter-Kraft (1994)	Percep Mot SKills	means ANOVAs etc.	44/51 children detral;
Harter-Kraft (1981)	Neuropsychologia		dextrals only
Harter-Kraft (1984)	Neuropsycholgia	means etc. lovely regression models!	handedness recorded but not reported in 155 schoolkids (FS+ stuff, etc.).
Harter-Kraft (1985)	Percep Mot Skills	means	School kids, including 95 adextrals, two DL tasks but
Hartje (1986)	Neuropsychologia	means only	dextrals only
Hassler and Gupta (1993)	Neuropsychologia	means only	51 musicians and non musician,s some adextrals but ANOVA results only
Hausamann (2002)	Neuropsychogia		VHF dextrals only
Heath (2005)	Cortex	means only	dextral Downs and controls
Heister (1983)	Int J Neurosci		VHF lexical decision dextrals only
Hellige (1991)	Neuropsychologia	means only	dextrals only
Hellige and Cowan (1996)	Neuropsychology	means only	dextral VHF
Herron (1979)	Science	means only	dextrals and adextrals with EEG and hadwriting posture
Hertrich (2002)	Neuropsychologia	means etc.	dextrals only
Hines (1976)	Neuropsychologia	means only	handedness not reported
Hjelmervik (2012)	Psychoneuroendo	means, could get proportions from figure 2 for women but	dextrals only
Hines (1980)	Brain and Lang	means, r's etc.	both; reanalysis of Fennell et al. 1977a,b
Hirnstein (2014)	Fron Psychol	means, Leask analysis etc.	dextrals and adextrals, nBig Bergen database
Hiscock (1999a)	J Clin Exp Neuropsych	means	dextrals only
Hiscock (1999b)	Neuropsychology		dextrals only
Hiscock and Beckie (1993)	J Clin Exper Neuropsychol	means and proportions (40 69% Leared; 24% Reared) but….	dextral children only; attention conditions
Hiscock and Hiscock (1988)	Cortex		dextrals; FS+ and FS-
Hiscock and MacKay (1987)	Neuropsychologia		dextrals
Hiscock and Stewart (1984)	Neuropsycholgia		dextrals
Hommet (2010)	J Nutr Health Ageing	means	dextrasl, two age groups
Hoosain (1991)	J Genetic Psychol	VHF means no proprtions or frequencies	forced handedness switch right handers versus leftie and rightie controls
Hornstein (1986)	Am J Ment Defic		dextrals only
Howell and Bryden (1987)	Neuropsychologia	means	dextrals only
Huang (1979)	Cortex		1 adextral excluded
Hugdahl (1989)	Neuropsychologia	means etc.	13 dyslexic dextrals and 13 adextrals DL (12 and 12 on VHF)
Hugdahl (2003)	Neuropsychologia	means etc.	CC study dyslexics and controls only 2 adextrals
Hugdahl (2012)	Schizophrenia Res	means etc	a few adextrals but not reported separately
Hugdahl and Andersson (1984)	Cortex	means	dextrals and adextrals n=20
Hugdahl and Andersson (1989)	Neuropsychologia	means and props 65% REA, of 126 children	adextrals only (in big Hugdahl dataset?)
Hugdahl and Fraizon (1985)	Cortex	means and proportions but….	dextrals, E2 adextrals but selected for Leared on DL
Hynd and Scott (1980)	Child Develop	means etc.	record handedness, saymatched groups but don't report
Iaccino (1989a)	Percept Mot Skills	means	dextral and adextrals DL
Iaccino (1989b)	Percept Mot Skills	means	dextral and adextrals, attentional dtuff DL
Iaccino (1989c)	Percept Mot Skills	means	dextral and adextrals, VHF
Ichiba (1989(	No To Hattatsu		Japanese; english abstract claims 4/4 adextrals RVF biased; data for dextrals not in abstract
Iizuka (1992)	Ann Physiol Anthropol		Japanese; english abstract says 40 dextrals
Jancke and Shah (2002)	Neurology		dextrals only, fMRI and 3 DL tasks
Jones and Sollner (1982)
Jonides (1970)	QJEP	means etc.	dextrals only
Kee (1998)	Neuropsychology	means etc.	dextral and adextral discordant MZ twins DL and VHF
Kelly and Orton (1979)	Neuropsycholgia	means etc	high and low imageability DL task
Kershner (1984)	Brain and Lang	means etc.	a few adextrals (2 controls, 4 LD) controsl 1LEA 1 REA!
Kershner and Graham (1995)	Neuropsychologia	proportions but only in directed attention conditions Table 3	dextrals LD versus controls
Kertesz (1987)	Neurology	means	DL, callosal size, sex etc.
Kim (1994)	Neuropsychology		review; meta analysis papers checked
Kimura (1961)	Can J Psycholo	dextral and adextral epileptics	selected for speech dominance
Kimura (1966)	Neuropsychologia	means etc.	dextrals only
Kimura and D'Amico (1989)	Neuropsychologia	mean Z scores	dextrals only
Kimua and Folb (1968)	Science		dextrals only backwards speech sounds still right eared
Knox and Boone (1970)	Cortex		11 dextrals and adextrals matched for strong congrunet sidedness	11 lefties out of 80 prescreened! Claims quite left eared
Koivisto (1997)	Neuropsycholgia		VHF 80 dextrals
Kompus (2012)	Brain and Language	means etc.	dextrals, small number of adextrals but not reported distinctly
Kraft (1995)	Percept Mot Skills		dextrals
Leehey and Kahn (1979)	Neuropsychologia	proportions 36/48 RVF words (16 none); 54/62 LVF faces	dextrals only; between subjects
Lefevre (1977)	Percept Mot Skills		dextrals
Leventhal (1988)	Percpt Mot Skills		42 dextrals and 42 adextrals but means only; VHF for words
Levine and Banich (1982)	Brain and Language	gives proportions! 22 of 32 RVF	dextrals only, VHF words	they poo poo the 10 of 32 as "left to right scanners"
Larsen (1984)	Cortex		dextrals and adextrals
Leksa and Jackson (1983)	Brain and Lang		dextrals
Levine (1984)	Brain Cogn	means and proportions	dextrals
Ley and Bryden (1982)	Brain Cogn	means and proportions	dextrals
Luks (1998)	Braina nd Lang	means	dextrals
Lust (2010)	Neuropsychologia	lots of raw data but not handedness against LI	14 adextrals
Lust (2011)	Neuropsychologia	lots of raw data but not handedness against LI	12 adextrals; (why fewer than 2010?)
Marcel (1974)	Neuropsychologia	means etc	mentions two left handed boys are RVF biased, n=20 good versus poor readers
Manassis (2000)	J Am Acad Child Adolesc Psychiat		handedness not provided n
Matthews (2004)	Psychoneuroendorin	means etc.	controls and ADH pts; a few adextrals but not reported separately
Mathieson (1990)	Brain and Cognition	means etc	handedness recorded but not reported in 96 Ugs.
Martinez-Sanchis (2014)	Psicothema	means	dextrals (except two), 32 parents of children w autism
McKeever (1979)	Neuropsychologia		dextral data from McK and Jackson
McKeever (1986)	Cortex		data from McKeever (1984) already included
McKeever and Gill (1972)	Neuropsychologia	means etc.	20 dextrals, 9 adextrals; VHF
McKeever and Hunt (1984)	Neuropsychologia		Navajo dextrals!
McKeever and VanDeventer (1977)	Cortex	means etc.	dextrals and adextrals on several tests!
McKeever and VanDeventer (1980)	Neuropsychologia	means etc.	65 adextrals only
McNeeley and Parlow (2001)	Brain and Lang	means, some dprops but about complementarity of prosody and speech lat	all dextral (67) bar 6, no spearate props
Mikheev (2002)	Neuropsychologia	means etc., some props but mainly main effects	69, all dextral but three (Judo folks)
Milberg (1981)	J Exp Psychol: HPP		dextrals only; voicing etc.
Mishkin and Forgays (1952)	J Exp Psychol		VHF english and Yiddish words; dextrals (was this the first paper?)
Mohr (1987)	Cortex	means etc.	15 adextrals, odd paper on field dependence
Mondor and Bryden (1992)	Percept Psychophys	means etc.	dextrals only
Moore (1976)	Brain and Lang	means etc.	dextrals, 15 stutterers versus 15 controls
Morton and Kershner (1991)	Int J Neurosci		dextrals only
Morton and Siegel (1991)	Brain and Lang		dextrals
Munro and Govier (1993)	Neuropsychologia	means etc no props	dextrals only;200 trials men and women contrasted
Murray (1986)	Brain and Cognition		dextrals only
Murray and McLaren (1990)	Neuropsyhcologia		dextrals only; head turns etc.
Muszkat (1991)	Arq Neuropsiquatr		Portugeses; english abstract says 17 dextrals
Nicholls (2001)	Laterality	means etc.	20 dextral males only
Nicholls and Cooper (1991)	Neuropsychologia	means	15 dextrals and 7 adextrals	length discrimination, better in RVF Left hem
Norrelgen (2012)	PLoS One	means and proportions but dextrals only	fMRI and DL
Obrzut (1980)	Brain and Lang	means etc.	96 dextrals only
Obrzut (1989)	Neuropsychologia	means and data for all four groups but no proportions	13 dextrals, 18 adextrals, half dyslexic
Orbach (1967)	Neuropsychologia	means and test-retest	dextrals and adextrals
Ozgoren (2012)	Int J Audiol	means	handedness not provided
Parker (1976)	J Gen Psych		36 dextrals only, mocular conditions nasal versu stemporal retinae
Pecini (2005|)	Cortex	means	dextral SLI and controls only
Peters and McGrory (1987)	Brain and Lang	means	adextrals and dextrals, elected for writing posture
Phippard (1977)	Neuropsychologia	means	dextrals, deaf versus hearing, VHF letters and finger spell signs!
Piazza (1980)		means etc.	dextrals, adextrals, verb nonveb and Tscope and DL!
Pirozzolo and Rayner (1980)	Neuropsychologia	means	8 adxtrals versus adextrals, VHF and eye movements
Pohl (1984)	Neuropediatrics		dextrals only
Ponton (1987)	Neuropsychologia	means only	plenty of adextrals, articulation measures etc.
Prior and Bradshaw (1979)	Cortex		autistic kids, all dextral
Richardson and Firlej (1979)	Cortex	means only	main effects only adextrals and dextrals
Rizzolatti (1971)	Brain	means, indiviudal data responding hand, viewing eye, but…	dextrals; face and letter VHF
Rosenfield (1980)	J Fluency Disorders	means etc.	dextral stutterings and controls
Rosenfield and Goodglass (1980)	Brain and Lang	means etc.	dextral stutterings and controls
Rubens (1985)	Ann Neurol		dextrals only
Saucier and Kimura (1996)	Laterality		dextrals only; ridge counts
Searleman (1980)		means and….but….	both, but proportions only available for adextrals (93/117 Reared) selection for foot?
Schmithorst (2013)	Neuroimage: Clin	means etc.	no handedness given	odd paper saying Lear adavnatges thought of as an aud processing disorder!
Schmuller and Goodman (1979)	Brain and Lang	means etc.	dextrals and adextrals	bilateral VHF
Schmidt (2007)	Brain and Lang		dextrals; VHF literal and metaphorical sentences
Scott (1979)	Neuropsycholgia		dextral Navajo mark 1 (not replicated by McKeever)
Sergent (1984)	Percept and Psychophys	means etc	detrals only	words VHF, contrast, case, masking
Shankweiler and Studdert-Kennedy (1975)	Brain and Lang	means etc	dextrals plus 4 token adextrals, lots of hand perf tests, regressions
Shannon (1982)	Brain and Lang	means etc.	handedness not provided	vertical words VHF
Sheenan and Smith (1986)	Neuropsychologia	means (can't find what Brysb 1994 finds)	dextrals and adextrals, verbal and spatil t scope
Shenal and Harrison (2004)	Int J Neurosci		30 low andhigh hostility dextrals
Shimuzu and Endo (1981)	Neuropsychologia	means	dextrals and adextrals
Sidtis (1980)	Neuropsychologia	means; gives proprotions but….	complex tine perception
Sidtis (1980)	Brain and Lang	means; gives proprotions but….	dextrals only; DL for speech AND PITCH
Sidtis and Bryden (1978)	Neuropsychologia	means	dextrals, tones and words, odd practice effects
Smith and Hines (2000)	Psychoneuroendocrin	means	a few adextrals but all DES women….not arandom sample as well
Smith and Moscovitch (1979)	Neuropsychologia	means	adextrals and dextrals, handwriting posture stuff
Spajdel (2007)	Laterality	means, proportions from Fig 2 but….	dextrals only
Sjerps (2012)	Brain and Lang	means	dextrals only
Soper (1988)	J Clin Exp Neuropsych	means	many adextrals (from Satz pool), resampled but alas ANOVA only
Stefanatos (2008)	Neuropsychologia	means etc./	dextrals, fMRI and DL attention tasks
Stewart (1999)	J Abnorm Psychol	means	no handedness daat; depressed on or off tricyclics
Struthers (1992)	Int J Neurosci		dextrals only, lateral Ems etc.
Sussman (1979)	J Speech Hear Res		dextrals only
Takio (2009)	Develop Neuropsych	means and proportions by age! But….	dextrals
Tanaka (1999)	Neuropsychologia		situs invertus, but 9 dextrals
Tapley and Bryden (1983)	Neuropsychologia	Props for DL but….	dextrals only (writing posture stuff)
Teng (1979)	Percept and Mot Skills		dextrals only
Teng (1981)	Neuropsychologia	means	dextrals
Tremblay (2007)	Laterality	means	36 dextrals and 36 adextrals; emailed her via a yahoo email address
Toulopoulou (2008)	A J Med Genetics	means, etc.	some adextrals but only mean !% Rhers" in each group
Townsend (2001)	Brain and Lang	mens etc.	dextrals but FS+ vs FS-
van der Haegen (2011)	Neuropsychologia		VHF adetrals, DL both but adextrals reoughtly 50:50; invited from 2011 sample
van Eys and McKeever (1988)	Brain and Cogn	means galore	muliptle groups of 32 dextrals; test demand characteristics
van Ettinger-Veenstra (2010)	Neuroimage	corrs; could get fMRI proportions from Fig 2 but….	dextrals, also fMRI sentence completion task.
van Strien and Boon (1997)	J Int Neuropsychol Soc		VHF different music background conditions; 16 dextrals
van Strien and Bouma (1988)	J Clin Exp Neuropsych	means	both groups, concurrent tasks, DL on adextrals only
Verma (2013)	Neuropsychologia		preselected based on fMRI lang laterality
Vocate (1984)	Neuropsycholgia		Cow school kids, a few adextrals but not reported separately
Voglmaier (2009)	Schizophr Res	means only, by sex and group	dextral controls n=68
Voyer (2003)	Neuropsychology	proportions in Table 3 but….	dextrals n=60 VHF and DL
Voyer (1996)	Laterality
Voyer and Ingram (2005)	Laterality	has proprotions but…	40 dextrals, claims 95% REA in non cued conditions!
Wasserman (1999)	J Am Acad Child Adolesc Psychait	means etc./	no handedness data; deliquents
Wellman (1983)	Brain and Lang	means	dextrals 121 children, hand posture stuff
Welsh and Elliott (2001)	Neuropsychologia	menas etc.	dextrals only with a movement task
Wexler and Hawes (1983)	Neuropsycholgia
White (1972)	Brit J Psychol	review of VHF studies
White (1973)	Percept and Mot Skills	review of VHF studies
Whittaker (1983)	Cortex	means etc./	adextrals and almost gives propotions but across differet blocks not useable
Wiens and Emmerich (1999)	Acta Psychologica	means etc./	dextrals, synthetic words
Yglesias-Pereira (2012)	Rev Neurol		dextrals only according to eng abstradt, in Spanish
Young and Ellis (1980)	Neuropsychologia	means	dextrals	unilateral hearing of words versus white noise
Zatorre (1989)	Neuropsychologia		epileptics, parlty selected via WADA
Zatorre (1987)	Brian and Lang		dextrals only
Zatorre and Jones-Gotman (1990)	Percept and Psychophys	means only, by sex and group	dextrals and adextrals

## Sheet: Sheet3
							ambi	lhers	total
						reared	0.999	14.013	15
						reared
