# Supplementary material for: Quantifying cerebral asymmetries for language in dextrals and adextrals with random-effects meta analysis
Source: Front Psychol. 2014 Nov 4;5:1128. doi: 10.3389/fpsyg.2014.01128 (PMC4219560; doi:10.3389/fpsyg.2014.01128)
Supplement: Supplementary file 5 [file DataSheet5.XLSX]

## Sheet: Sheet1
	Dextrals			Adextrals
Study name	N1	Cases	Non-cases	N2	Cases	Non-cases	fMRI/TDS/ECT etc June 2014			dextrals prop		adextrals prop	dex pro * Wi	adex prop * Wi	Study	RR	LCI 95%	HCI 95%	weight (%)		props!
Warrington and Pratt (1973)	52	51	1	23	18	5		ECT; right handers from P & W, 1972		0.980769		0.782609	4.01172	3.20117	Warrington and Pratt (1973)	1.25321	1.007	1.55961	4.09038		1.25321
Fleminger and Bruce (1975)	44	36	8	12	8	4		ECT and verbal memory; additional dextrals from Feminger (1970)		0.818182		0.666667	1.65055	1.34489	Fleminger and Bunce (1975)	1.22727	0.803454	1.87465	2.01734		1.22727
Binder (1996)	19	16	3	3	2	1		fMRI epileptics (concordant with WADA same patients)		0.842105		0.666667	0.581736	0.460541	Binder (1996)	1.26316	0.554391	2.87806	0.690811		1.26316
Cobianchi (1998)	18	17	1	18	11	7		EEG - word N100-P200 skull asymmetry		0.944444		0.611111	2.16446	1.40053	Cobianchi (1998)	1.54545	1.05142	2.27163	2.29178		1.54545
Springer (1999)/Szflarski (2002)	50	39	11	50	39	11		fMRI in epileptics		0.78		0.78	3.30676	3.30676	Springer (1999)/Szflarski (2002)	1	0.81206	1.23144	4.23944		1
Pujol (1999)	50	49	1	50	41	9		fMRI		0.98		0.82	5.20336	4.35383	Pujol (1999)	1.19512	1.0434	1.36891	5.30955		1.19512
Knecht (2000)	155	147	8	132	103	29		TDS		0.948387		0.780303	5.53413	4.55331	Knecht (2000)	1.21541	1.1023	1.34013	5.83531		1.21541
Khedr (2002)	25	21	4	25	17	8		rTMS		0.84		0.68	2.42045	1.95941	Khedr (2002)	1.23529	0.898163	1.69897	2.88149		1.23529
Spreer (2002)	18	14	4	6	3	3		fMRI epileptics (global measure used)		0.777778		0.5	0.521438	0.33521	Spreer (2002)	1.55556	0.673306	3.59384	0.670421		1.55556
Basic (2004)	75	70	5	75	6	69		TDS		0.933333		0.08	0.72665	0.0622843	Basic (2004)	11.6667	5.40258	25.1937	0.778554		11.6667
DeBlaere (2004)	14	13	1	4	4	0		fMRI eplipetics; WADA in other table		0.928571		1	4.87148	5.2462	DeBlaere (2004)	0.931034	0.809332	1.07104	5.2462		0.928571
Flöel (2005)	37	36	1	38	28	10		TDS		0.972973		0.736842	4.27541	3.23781	Flöel (2005)	1.32046	1.08386	1.60872	4.39417		1.32046
Krach (2006)	29	28	1	29	19	10		TDS		0.965517		0.655172	3.27006	2.21897	Krach (2006)	1.47368	1.12178	1.93599	3.38685		1.47368
Sveller (2006)	61	50	11	13	9	4		fMRI		0.819672		0.692308	1.90498	1.60897	Sveller (2006)	1.18397	0.808836	1.73309	2.32407		1.18397
Westerhausen (2006)	42	34	8	47	31	16		fMRI epileptics		0.809524		0.659574	2.94636	2.4006	Westerhausen (2006)	1.22734	0.953564	1.57973	3.63962		1.22734
Bethmann (2007)	26	24	2	4	2	2		fMRI		0.923077		0.5	0.459301	0.248788	Bethmann (2007)	1.84615	0.688569	4.94981	0.497576		1.84615
Chebus (2007)	12	10	2	3	2	1		fMRI		0.833333		0.666667	0.556513	0.44521	Chebus (2007)	1.25	0.540067	2.89316	0.667815		1.25
Gaillard (2007)	80	64	16	20	8	12		fMRI epileptics		0.8		0.4	1.10193	0.550967	Gaillard (2007)	2	1.15641	3.45898	1.37742		2
Jansen (2007)	130	128	2	53	35	18		TDS		0.984615		0.660377	4.37243	2.93257	Jansen (2007)	1.49099	1.22774	1.81068	4.44075		1.49099
Vernooj (2007)	10	7	3	10	5	5		fMRI		0.7		0.5	0.583025	0.416446	Vernooj (2007)	1.4	0.667427	2.93665	0.832893		1.4
Cai (2008)	10	9	1	9	4	5		fMRI		0.9		0.444444	0.718271	0.354702	Cai (2008)	2.025	0.947886	4.32607	0.798079		2.025
Arora (2009)	22	19	3	7	3	4		fMRI epileptics (WADA data in other MA)		0.863636		0.428571	0.538958	0.267453	Arora (2009)	2.01515	0.843099	4.81656	0.624057		2.01515
Axmacher (2009)	24	20	4	10	4	6		fMRI (language prescreening data used)		0.833333		0.4	0.634142	0.304388	Axmacher (2009)	2.08333	0.955116	4.54424	0.76097		2.08333
Hirata (2009)	54	48	6	7	4	3		MEG; presurgical epileptics		0.888889		0.571429	0.930055	0.597892	Hirata (2009)	1.55556	0.813337	2.97509	1.04631		1.55556
Whitehouse and Bishop (2009)	45	36	9	30	20	10		TDS		0.8		0.666667	2.53087	2.10905	Whitehouse and Bishop (2009)	1.2	0.895966	1.6072	3.16358		1.2
Badzakova-Trajkov (2010)	107	102	5	48	39	9		fMRI		0.953271		0.8125	4.97098	4.23691	Badzakova-Trajkov (2010)	1.17326	1.01771	1.35257	5.21466		1.17326
Häberling (2011)	35	32	3	25	19	6		fMRI word generation		0.914286		0.76	3.44473	2.86343	Häberling (2011)	1.20301	0.943943	1.53317	3.76768		1.20301
Jones (2011)	47	43	4	16	9	7		fMRI epielptics (WADA in other table)		0.914894		0.5625	1.74564	1.07326	Jones (2011)	1.62648	1.04663	2.52757	1.90802		1.62648
Finlay (2012)	21	18	3	14	8	6		MEG epileptics (WADA data in other MA)		0.857143		0.571429	1.41875	0.945833	Finlay (2012)	1.5	0.922543	2.43891	1.65521		1.5
Niskanen (2012)	16	15	1	5	5	0		fMRI		0.9375		1	5.15602	5.49976	Niskanen (2012)	0.939394	0.831039	1.06188	5.49976		0.9375
Powell (2012)	42	42	0	40	32	8		fMRI		1		0.8	5.05762	4.0461	Powell (2012)	1.24615	1.06958	1.45188	5.05762		1.25
Stewart (2012)	126	101	15	36	26	10		fMRI in epileptics		0.801587		0.722222	3.25984	2.93709	Stewart (2012)	1.10989	0.890328	1.3836	4.06673		1.10989
Groen (2013)	45	38	7	12	6	6		TDS in children		0.844444		0.5	1.06326	0.629564	Groen (2013)	1.68889	0.946057	3.01498	1.25913		1.68889
Berl (2014)	185	139	46	39	24	15		fMRI epileptics		0.751351		0.615385	2.64767	2.16854	Berl (2013)	1.22095	0.939909	1.58601	3.52388		1.22095
Tzourio-Mazoyer (2014)	144	136	8	153	128	25		fMRI epileptics		0.944444		0.836601	5.70621	5.05464	Tzourio-Mazoyer (2014)	1.12891	1.04164	1.22349	6.04187		1.12891
															Pooled	1.2608	1.17277	1.35544	100
															Statistics
	1870			1066											I-squared	62.4366	45.9326	73.9028
									Means	0.87963		0.643716	1.36649		Cochran's Q	90.5137
															Chi2, p	4.98493e-07
	Note that the summary statistics differ somewhat from text of Carey and Johnstone (2014) as Basic et al. (2004) is not removed from this dataset														tau2	0.0208878
										90.2858		73.3731	Weighted
													means

## Sheet: others checked
Andy (1984)	Brain and Lang	evoked responses c ortical stimulation	all dextrals
Anderson (2006)	Epilepsia	35 children with lesions; fMRI lang	most have left hem lesions so hard to intepret; not clear how many in final 30 were adextral
Bishop (2009)	Neuropsychologia	dextrals and adextrals, mean LIs but not separate proportions	some data reported in Whitehouse and Bishop?
Brázdil (2003)	Epilespy and Behavior	WADA in 44 dextrals;
Davis and Wada (1977)	J Neurol, Neurosurg, Psychiat	seleted for RBD and LBD by WADA
Della Penna (2007)	Cerebral Cortex	means plus individual scores…but	10 dextrals only	with MEG
Droste (1989)	Behav Brain Res	individual data, but….	dextrals only TDS
Emmorey (2002)	Neuroimage	10 dextrals only	PET in ASL perception
Flagg (2005)	Neuosci Lett	all dextrals and small n; MEG	7 controls and 7 ADS children
Gaillard (2003)	Human Brain Mapping	fMRi adults and children n=29 and 16….	all dextrals
Gootjes (1999)	Neurorep	11 dextrals MEG
Guzzetta (2008)	Neuropediatrics	l10 eft stroke childrten fMRI lang
Haberling (2011)	NeuroImage		25 adextrals, 35 dextrals….Ladmark and a word generation task
Hertz-Pannier (1997)	Neurology		11 dextral children
Hunt Georgiadis (2001)	J Mag Res Imag	means etc	14 dextrals	fMRI
Janacek (2013)	Epilepsia	means	229 patients WADA and fMRI
Jancke (2002)	Neurology		dextrals only, fMRI and 3 DL tasks
Johnson (2013)	Neuropsychologia	means (and only means of Edinburgh in two groups given).	MEG in dyslexic and control children
Karunanayaka (2011)	Epil & Behav	selected for hemisphere, only two adextrals
Kim (2011)	Epilepsy and Behavior	fMRI semantics but	dextrals only
Kleinhaus (2008)	Brain Research	fMRI in ASD and controls	groups matched for average handedness
Kosaka (1993)	Neuropsychologia	WADA for dual task testing later	2 adextrals, 19 dextrals
Krieg (2013)	PLoS One	50 dextrals controls and 15 Lddamged patients	TMS, object naming; hemispheric dominance ratios but averages only	some data from Stewart, personal communication
Lust (2011)	PLoS One	means and proportions but dextrals only	fMRI and DL
Matsuda (2014)	Acta Neurochir (Wien)	cortical stimulation mapping…	in ten adextrals
Mercure (2008)	J Cogn Neurosci	dextrals n170s for words and faces
McMackin (1998)	Neurology	SPECT in 13 patients during WADA ; 4 adextrals
Nishizawa (1982)	J Neurophysiol		rCBF dextrals only
Norrelgen (2012)
Perlacky (2013)	Brain Cogn	16 left handed females fMRI 10/16 LDB but no dextrals
Picht (2012)	Neurosurg	20 patients, 2 adextrals TMS vs direct cort stim	data not given for handedness separately
Pinel and Dehaene (2009)	J Cog Neurosci	fMRI lang and arithmetic 209….	…dextrals
Risberg (1975)	Brain	133-XE blood flow….	…24 dextrals
Rodrigo (2008)	Epilepsia	fMRI in r and l TLE	…dextrals
Sanjuan (2010)	Neuroradiology	two lang fMRI tasks in 58 patients	all dextrals
Schock (2012)	PloS ONE	fMRI on DL asymmetries	dextrals only
Schwilling (2012)	Clin Ling Phon	fMRI but right brain lang/left hem damage participants
Taylor (2010)	Clincial EEG and Neuroscience	EEG in three adextrals	title was promising!
Thiel (2001)	Ann Neurol	O-15 PET 61 dextrals brain tumor pts and 12 controls
Tokimura (2012)	Neurologia Medico-chirurgica	TMS of hand area during reading aloud	6 dextrals with WADA
Tzourio (1998)	Neuroimage	averaged PET data only, 10 dextrals and five adextrals
van de Haegen (2013)	Brain and Lang	visual word form area in Lhers with known lang lat
Vingerhoets (1999)	Stroke	TDS 13verbal and visuospatial tasks	90 dextrals
Yetkin (1998)	Am J Neuroradiol	WADA in 13 epileptics with fMRI;	only 1 adextral
Zaca (2012)	Neuroradiology	four different lang paradigms in epileptics	all dextrals
